# Supplementary material for: Myocardial Function during Ventilation with Lower versus Higher Positive End-Expiratory Pressure in Patients without ARDS
Source: J Clin Med. 2022 Apr 21;11(9):2309. doi: 10.3390/jcm11092309 (PMC9104897; doi:10.3390/jcm11092309)
Supplement: Supplementary file 1 [file jcm-11-02309-s001.zip]

Archive with 1 entries (1 files):
- jcm-1602882-supplementary.pdf
